# Supplementary material for: Use of retrieval bag in the prevention of wound infection in elective laparoscopic cholecystectomy: is it evidence-based? A meta-analysis
Source: BMC Surg. 2018 Nov 19;18:102. doi: 10.1186/s12893-018-0442-z (PMC6245513; doi:10.1186/s12893-018-0442-z)
Supplement: Supplementary file 1 — Dataset used for the statistical analysis. (XLSX 8 kb) [file 12893_2018_442_MOESM1_ESM.xlsx]

## Sheet: Foglio1
	With Retr Bag events	With Retr Bag tot	Without Retr Bag events	Without Retr Bag
Harling et al.	3	37	3	39
Comanjuncosas et al.	7	76	8	80
Majid et al.	4	221	5	152
